# Supplementary material for: Use of a Cellulase from Trichoderma reesei as an Adjuvant for Enterococcus faecalis Biofilm Disruption in Combination with Antibiotics as an Alternative Treatment in Secondary Endodontic Infection
Source: Pharmaceutics. 2023 Mar 21;15(3):1010. doi: 10.3390/pharmaceutics15031010 (PMC10059093; doi:10.3390/pharmaceutics15031010)
Supplement: Supplementary file 1 [file pharmaceutics-15-01010-s001.zip]

Archive with 1 entries (1 files):
- pharmaceutics-2269608-supplementary.pdf
